# Supplementary material for: Structural Evaluation of a Nitroreductase Engineered for Improved Activation of the 5-Nitroimidazole PET Probe SN33623
Source: Int J Mol Sci. 2024 Jun 15;25(12):6593. doi: 10.3390/ijms25126593 (PMC11203732; doi:10.3390/ijms25126593)
Supplement: Supplementary file 1 [file ijms-25-06593-s001.zip]

Archive with 2 entries (2 files):
- ijms-3051797-figures.pdf
- ijms-3051797-supplementary.pdf
